# Supplementary material for: Evaluation of an Online Version of the CFT 20-R in Third and Fourth Grade Children
Source: Children (Basel). 2022 Apr 4;9(4):512. doi: 10.3390/children9040512 (PMC9029809; doi:10.3390/children9040512)
Supplement: Supplementary file 1 [file children-09-00512-s001.zip]

Archive with 1 entries (1 files):
- Supplementary Material children-1650115.pdf
